# Supplementary material for: Illumina Next Generation Sequencing for the Analysis of Eimeria Populations in Commercial Broilers and Indigenous Chickens
Source: Front Vet Sci. 2018 Jul 30;5:176. doi: 10.3389/fvets.2018.00176 (PMC6077195; doi:10.3389/fvets.2018.00176)
Supplement: Supplementary file 1 [file Table_1.XLSX]

## Sheet: Farm data
Supplementary Table 1. Summary of farm sampling details.
Farm_ID	Date sampled	Farm GPS	District	State	Flock size	Age at sampling
C-01	2015-11-23	22.58761N, 70.91490E	Wankaner	Gujarat	3000	36 days
C-02	2015-11-23	21.57390N, 70.43068E	Junagadh	Gujarat	900+900	36 days
C-03	2015-11-25	22.41484N, 72.78652E	Anand	Gujarat	3300	36 days
C-04	2015-12-02	22.65494N, 72.72406E	Kheda	Gujarat	3900	36 days
C-05	2015-12-04	22.51318N, 72.83243E	Anand	Gujarat	3800	36 days
C-06	2015-12-05	22.16641N, 72.73664E	Bharuch	Gujarat	16230	36 days
C-07	2015-12-05	22.21908N, 73.06281E	Vadodara	Gujarat	4890	36 days
C-08	2015-12-10	22.39684N, 72.85340E	Anand	Gujarat	13342	36 days
C-09	2015-12-11	23.69950N, 72.93678E	HimmatNagar	Gujarat	6281	36 days
C-10	2015-12-11	23.71034N, 72.92004E	HimmatNagar	Gujarat	1620	36 days
C-11	2015-12-12	22.88164N, 74.35999E	Dahod	Gujarat	4590	36 days
C-12	2015-12-15	23.99798N, 72.30842E	Patan	Gujarat	3975	38 days
C-13	2016-01-01	21.96496N, 73.03529E	Bharuch	Gujarat	7560	35 days
C-14	2016-01-01	20.73900N, 73.05600E	Navsari	Gujarat	16000	36 Days
C-15	2016-01-04	22.98041N, 72.72283E	Ahmedabad	Gujarat	2320	36 days
K-01	2015-12-09	22.83149N, 74.57543E	Jhabua	MP	50+20	45 days
K-02	2015-12-12	22.78554N, 74.46323E	Jhabua	MP	350	40 days
K-03	2016-01-12	22.99716N, 74.18498E	Dahod	Gujarat	200	46 days
K-04	2016-01-23	22.41484N, 72.78652E	Anand	Gujarat	3300	36 days
K-05	2016-01-24	21.57390N, 70.43068E	Junagadh	Gujarat	900	36 days
K-06	2016-02-02	22.74643N, 74.13879E	Dahod	Gujarat	22	36 days
K-07	2016-02-02	22.87424N, 74.02998E	Dahod	Gujarat	22	36 days
K-08	2016-02-04	22.77260N, 74.18648E	Dahod	Gujarat	20	36 days
K-09	2016-02-23	22.85190N, 74.23802E	Dahod	Gujarat	24	36 days
K-10	2016-02-23	22.82170N, 74.23380E	Dahod	Gujarat	24	36 days
K-11	2016-02-24	23.02674N, 74.18446E	Dahod	Gujarat	17	39 days
K-12	2016-03-28	22.71207N, 73.55044E	Godhara	Gujarat	17	37 days
K-13	2016-03-28	22.75089N, 73.60692E	Godhara	Gujarat	17	37 days
K-14	2016-03-28	22.75062N, 73.60161E	Godhara	Gujarat	17	37 days
K-15	2016-03-29	22.82274N, 73.55486E	Godhara	Gujarat	16	38 days
CK_K-01	2016-01-24	21.62234N, 70.45700E	Junagadh	Gujarat	15	36 days
CK_C-01	2016-01-09	21.62234N, 70.45700E	Junagadh	Gujarat	3300	36 days
CK_K-02	2016-01-24	21.62149N, 70.45735E	Junagadh	Gujarat	14	36 days
CK_C-02	2016-01-09	21.62149N, 70.45735E	Junagadh	Gujarat	3300	36 days
CK_K-03	2016-01-24	21.47049N, 70.84709E	Junagadh	Gujarat	15	36 days
CK_C-03	2016-01-09	21.47049N, 70.84709E	Junagadh	Gujarat	3500	36 days
CK_K-04	2016-01-23	22.41628N, 72.78767E	Anand	Gujarat	13	36 days
CK_C-04	2016-01-27	22.41628N, 72.78767E	Anand	Gujarat	3400	36 days
CK_K-05	2016-01-23	22.49457N, 72.65744E	Kheda	Gujarat	13	36 days
CK_C-05	2016-01-27	22.49457N, 72.65744E	Kheda	Gujarat	4000	36 days
CK_K-06	2016-01-23	22.49812N, 72.52444E	Ahmedabad	Gujarat	13	36 days
CK_C-06	2016-01-27	22.49812N, 72.52444E	Ahmedabad	Gujarat	3800	36 days
CK_K-07	2016-01-24	22.62874N, 70.94519E	Morbi	Gujarat	14	36 days
CK_C-07	2016-01-24	22.62874N, 70.94519E	Morbi	Gujarat	3500	36 days
CK_K-08	2016-02-01	22.79130N, 74.02202E	Dahod	Gujarat	12	36 days
CK_C-08	2016-02-01	22.79130N, 74.02202E	Dahod	Gujarat	13	36 days
CK_K-09	2016-02-01	22.78281N, 74.02314E	Dahod	Gujarat	12	36 days
CK_C-09	2016-02-01	22.78281N, 74.02314E	Dahod	Gujarat	13	36 days
CK_K-10	2016-02-02	22.79874N, 73.97451E	Dahod	Gujarat	13	36 days
CK_C-10	2016-02-02	22.79874N, 73.97451E	Dahod	Gujarat	13	36 days
CK_K-11	2016-02-03	22.81321N, 74.23134E	Dahod	Gujarat	13	36 days
CK_C-11	2016-02-03	22.81321N, 74.23134E	Dahod	Gujarat	13	36 days
CK_K-12	2016-02-03	22.69937N, 74.35008E	Dahod	Gujarat	13	36 days
CK_C-12	2016-02-03	22.69937N, 74.35008E	Dahod	Gujarat	13	36 days
CK_K-13	2016-02-04	22.87804N, 74.42524E	Dahod	Gujarat	13	36 days
CK_C-13	2016-02-04	22.87804N, 74.42524E	Dahod	Gujarat	13	36 days
CK_K-14	2016-02-20	22.88869N, 74.05541E	Dahod	Gujarat	11	37 days
CK_C-14	2016-02-20	22.88869N, 74.05541E	Dahod	Gujarat	11	37 days
CK_K-15	2016-02-20	23.09804N, 74.18485E	Dahod	Gujarat	11	37 days
CK_C-15	2016-02-20	23.09804N, 74.18485E	Dahod	Gujarat	12	37 days
CK_K-16	2016-02-20	22.82712N, 74.04028E	Dahod	Gujarat	12	37 days
CK_C-16	2016-02-20	22.82712N, 74.04028E	Dahod	Gujarat	12	37 days
CK_K-17	2016-02-22	22.41685N, 73.53701E	Dahod	Gujarat	12	38 days
CK_C-17	2016-02-22	22.41685N, 73.53701E	Dahod	Gujarat	12	38 days
CK_K-18	2016-02-22	22.76298N, 74.18257E	Dahod	Gujarat	13	38 days
CK_C-18	2016-02-22	22.76298N, 74.18257E	Dahod	Gujarat	13	38 days
CK_K-19	2016-02-22	22.81520N, 73.91969E	Dahod	Gujarat	13	38 days
CK_C-19	2016-02-22	22.81520N, 73.91969E	Dahod	Gujarat	12	38 days
CK_K-20	2016-02-23	22.85140N, 73.95650E	Dahod	Gujarat	13	39 days
CK_C-20	2016-02-23	22.85140N, 73.95650E	Dahod	Gujarat	13	39 days
CK_K-21	2016-02-24	22.66600N, 73.96800E	Dahod	Gujarat	12	40 days
CK_C-21	2016-02-24	22.66600N, 73.96800E	Dahod	Gujarat	12	40 days
CK_K-22	2016-02-24	23.08469N, 74.15643E	Dahod	Gujarat	13	39 days
CK_C-22	2016-02-24	23.08469N, 74.15643E	Dahod	Gujarat	13	39 days
CK_K-23	2016-02-25	20.56425N, 72.96265E	Valsad	Gujarat	13	36 days
CK_C-23	2016-02-25	20.56425N, 72.96265E	Valsad	Gujarat	13	36 days
CK_K-24	2016-02-25	20.54320N, 72.94346E	Valsad	Gujarat	13	36 days
CK_C-24	2016-02-25	20.54320N, 72.94346E	Valsad	Gujarat	13	36 days
CK_K-25	2016-02-25	21.65326N, 72.98846E	Ankleshwar	Gujarat	12	36 days
CK_C-25	2016-02-25	21.65326N, 72.98846E	Ankleshwar	Gujarat	12	36 days
CK_K-26	2016-02-25	21.58287N, 73.03807E	Ankleshwar	Gujarat	12	36 days
CK_C-26	2016-02-25	21.58287N, 73.03807E	Ankleshwar	Gujarat	12	36 days
CK_K-27	2016-02-26	24.32656N, 72.31648E	Dantiwada	Gujarat	13	37 days
CK_C-27	2016-02-26	24.32656N, 72.31648E	Dantiwada	Gujarat	25	37 days
CK_K-28	2016-02-26	24.12053N, 72.50080E	Banaskatha	Gujarat	13	37 days
CK_C-28	2016-02-26	24.12053N, 72.50080E	Banaskatha	Gujarat	13	37 days
CK_K-29	2016-02-27	24.134630N, 72.13912E	Palanpur	Gujarat	13	38 days
CK_C-29	2016-02-27	24.134630N, 72.13912E	Palanpur	Gujarat	13	38 days
CK_K-30	2016-02-27	24.22447N, 72.43576E	Palanpur	Gujarat	13	38 days
CK_C-30	2016-02-27	24.22447N, 72.43576E	Palanpur	Gujarat	13	38 days
