# Supplementary material for: Illumina Next Generation Sequencing for the Analysis of Eimeria Populations in Commercial Broilers and Indigenous Chickens
Source: Front Vet Sci. 2018 Jul 30;5:176. doi: 10.3389/fvets.2018.00176 (PMC6077195; doi:10.3389/fvets.2018.00176)
Supplement: Supplementary file 2 [file Table_2.XLSX]

## Sheet: Sheet1
Supplementary Table 2. Pairwise distance between 18S rRNA fragments amplified by the 18S rRNA NGS primer pair. Figures below the diagonal = pairwise distances, figures above the diagonal = standard error.
		1	2	3	4	5	6	7	8	9	10	11	12	13	14	15	16
1	EF210324_E. acervulina		0.01	0.01	0.01	0.01	0.01	0.01	0.01	0.01	0.01	0.01	0.01	0.01	0.01	0.01	0.01
2	U67120_E. praecox	0.03		0.01	0.01	0.01	0.01	0.01	0.01	0.01	0.01	0.01	0.01	0.01	0.01	0.01	0.01
3	U67116_E. brunetti	0.03	0.03		0.01	0.01	0.01	0.01	0.01	0.01	0.01	0.01	0.01	0.01	0.01	0.01	0.01
4	EF122251_E. maxima	0.03	0.03	0.03		0.01	0.01	0.01	0.01	0.01	0.01	0.01	0.01	0.01	0.01	0.01	0.01
5	U67119_E. necatrix	0.04	0.04	0.04	0.05		0	0.01	0.01	0.01	0.01	0.01	0.01	0.01	0.01	0.01	0.01
6	EF210325_E. tenella	0.03	0.04	0.04	0.05	0.02		0.01	0.01	0.01	0.01	0.01	0.01	0.01	0.01	0.01	0.01
7	U67118_E. mitis	0.03	0.04	0.03	0.04	0.04	0.04		0.01	0.01	0.01	0.01	0.01	0.01	0.01	0.01	0.01
8	AF080614_E. falciformis	0.06	0.07	0.06	0.07	0.05	0.05	0.06		0.01	0.01	0.01	0.01	0.01	0.01	0.01	0.01
9	U77084_E. bovis	0.06	0.08	0.07	0.07	0.06	0.06	0.06	0.06		0.01	0.01	0.01	0.01	0.01	0.01	0.01
10	HG793039_E. meleagridis	0.03	0.04	0.04	0.04	0.03	0.02	0.04	0.05	0.05		0	0	0.01	0.01	0.01	0.01
11	HG793040_E. meleagridis	0.03	0.04	0.04	0.04	0.03	0.02	0.04	0.05	0.05	0		0	0.01	0.01	0.01	0.01
12	HG793042_E. gallopavonis	0.03	0.04	0.04	0.04	0.03	0.02	0.04	0.05	0.05	0	0		0.01	0.01	0.01	0.01
13	HG793043_E. meleagrimitis	0.03	0.03	0.03	0.04	0.04	0.03	0.04	0.06	0.07	0.02	0.02	0.02		0.01	0.01	0
14	HG793041_E. dispersa	0.04	0.05	0.04	0.05	0.05	0.04	0.05	0.05	0.05	0.04	0.04	0.04	0.05		0.01	0.01
15	HG793045_E. innocua	0.04	0.05	0.04	0.05	0.04	0.04	0.05	0.05	0.05	0.04	0.04	0.04	0.05	0.01		0.01
16	HG793044_E. meleagrimitis	0.04	0.04	0.04	0.04	0.04	0.03	0.05	0.06	0.07	0.02	0.02	0.02	0.01	0.05	0.05
